# Supplementary material for: MSHHOTSA: A variant of tunicate swarm algorithm combining multi-strategy mechanism and hybrid Harris optimization
Source: PLoS One. 2023 Aug 11;18(8):e0290117. doi: 10.1371/journal.pone.0290117 (PMC10420394; doi:10.1371/journal.pone.0290117)
Supplement: S1 Data — (ZIP) [file pone.0290117.s001.zip]

Archive with 37 entries (33 files):
- Data/
- Data/Fig.18-Fig.19-Data and code/
- Data/Fig.18-Fig.19-Data and code/BOA_curve_100.mat
- Data/Fig.18-Fig.19-Data and code/BOA_yout_5000.mat
- Data/Fig.18-Fig.19-Data and code/GWO_curve_100.mat
- Data/Fig.18-Fig.19-Data and code/GWO_rin.mat
- Data/Fig.18-Fig.19-Data and code/GWO_yout_5000.mat
- Data/Fig.18-Fig.19-Data and code/HHO_curve_100.mat
- Data/Fig.18-Fig.19-Data and code/HHO_yout_5000.mat
- Data/Fig.18-Fig.19-Data and code/MSHHOTSA_curve_100.mat
- Data/Fig.18-Fig.19-Data and code/MSHHOTSA_yout_5000.mat
- Data/Fig.18-Fig.19-Data and code/MVO_curve_100.mat
- Data/Fig.18-Fig.19-Data and code/MVO_yout_5000.mat
- Data/Fig.18-Fig.19-Data and code/Pid_Fig.m
- Data/Fig.18-Fig.19-Data and code/TSA_curve_100.mat
- Data/Fig.18-Fig.19-Data and code/TSA_yout_5000.mat
- Data/Fig.8-Data and code/
- Data/Fig.8-Data and code/ASO_mean_F.mat
- Data/Fig.8-Data and code/BOA_mean_F.mat
- Data/Fig.8-Data and code/Eight_Convergence_curve.m
- Data/Fig.8-Data and code/GWO_mean_F.mat
- Data/Fig.8-Data and code/HHO_mean_F.mat
- Data/Fig.8-Data and code/MSHHOTSA_mean_F.mat
- Data/Fig.8-Data and code/MVO_mean_F.mat
- Data/Fig.8-Data and code/TSA_mean_F.mat
- Data/Fig.8-Data and code/WOA_mean_F.mat
- Data/Fig.9-Data and code/
- Data/Fig.9-Data and code/ASO_mean_F.mat
- Data/Fig.9-Data and code/BOA_mean_F.mat
- Data/Fig.9-Data and code/CEC2019_Convergence_curve.m
- Data/Fig.9-Data and code/GWO_mean_F.mat
- Data/Fig.9-Data and code/HHO_mean_F.mat
- Data/Fig.9-Data and code/MSHHOTSA_mean_F.mat
- Data/Fig.9-Data and code/MVO_mean_F.mat
- Data/Fig.9-Data and code/TSA_mean_F.mat
- Data/Fig.9-Data and code/WOA_mean_F.mat
- Data/Table 4 - Table 10 and Fig.10.xlsx
