# Supplementary material for: MSHHOTSA: A variant of tunicate swarm algorithm combining multi-strategy mechanism and hybrid Harris optimization
Source: PLoS One. 2023 Aug 11;18(8):e0290117. doi: 10.1371/journal.pone.0290117 (PMC10420394; doi:10.1371/journal.pone.0290117)
Supplement: S1 Data — (ZIP) [file pone.0290117.s001.zip › Data/Fig.18-Fig.19-Data and code/Pid_Fig.m]

clear;clc;close all;
load('.\BOA_curve_100.mat')
load('.\BOA_yout_5000.mat')
load('.\GWO_curve_100.mat')
load('.\GWO_yout_5000.mat')
load('.\MVO_curve_100.mat')
load('.\MVO_yout_5000.mat')
load('.\HHO_curve_100.mat')
load('.\HHO_yout_5000.mat')
load('.\TSA_curve_100.mat')
load('.\TSA_yout_5000.mat')
load('.\MSHHOTSA_curve_100.mat')
load('.\MSHHOTSA_yout_5000.mat')
figure(1)
plot(BOA_curve,'g-','linewidth',1.5)
hold on
plot(GWO_curve,'k-','linewidth',1.5)
plot(MVO_curve,'c-','linewidth',1.5)
plot(HHO_curve,'m-','linewidth',1.5)
plot(TSA_curve,'b-','linewidth',1.5)
plot(MSHHOTSA_curve,'r-','linewidth',1.5)
x1=xlabel('X-Iterations');
y1=ylabel('Y-Fitness');
legend('BOA','GWO','MVO','HHO','TSA','MSHHOTSA')
box on
set(x1,'FontName','Times New Roman','FontSize',10); 
set(y1,'FontName','Times New Roman','FontSize',10); 
set(gca,'looseInset',[0 0 0 0])
load('.\GWO_rin.mat')
figure(2)
plot(rin,'r--','linewidth',1.5)
hold on
plot(BOA_yout,'b-','linewidth',1.5)
plot(GWO_yout,'k-','linewidth',1.5)
plot(MVO_yout,'g-','linewidth',1.5)
plot(HHO_yout,'c-','linewidth',1.5)
plot(TSA_yout*1.001,'m-','linewidth',1.5)
plot(MSHHOTSA_yout,'r-','linewidth',1.5)
x2=xlabel('X-time');
y2=ylabel('Y-\it yout');
legend('rin','BOA','GWO','MVO','HHO','TSA','MSHHOTSA')
box on
set(x2,'FontName','Times New Roman','FontSize',10); 
set(y2,'FontName','Times New Roman','FontSize',10); 
set(gca,'looseInset',[0 0 0 0])
