# Supplementary material for: MSHHOTSA: A variant of tunicate swarm algorithm combining multi-strategy mechanism and hybrid Harris optimization
Source: PLoS One. 2023 Aug 11;18(8):e0290117. doi: 10.1371/journal.pone.0290117 (PMC10420394; doi:10.1371/journal.pone.0290117)
Supplement: S1 Data — (ZIP) [file pone.0290117.s001.zip › Data/Fig.8-Data and code/Eight_Convergence_curve.m]

clear;clc;close all;
%% 1 BOA data
load('.\BOA_mean_F.mat')
BOA_FFF_F1=BOA_FFF(:,1);
BOA_FFF_F2=BOA_FFF(:,2);
BOA_FFF_F3=BOA_FFF(:,3);
BOA_FFF_F4=BOA_FFF(:,4);
BOA_FFF_F5=BOA_FFF(:,5);
BOA_FFF_F6=BOA_FFF(:,6);
BOA_FFF_F7=BOA_FFF(:,7);
BOA_FFF_F8=BOA_FFF(:,8);

%% 2 GWO data
load('.\GWO_mean_F.mat')
GWO_FFF_F1=GWO_FFF(:,1);
GWO_FFF_F2=GWO_FFF(:,2);
GWO_FFF_F3=GWO_FFF(:,3);
GWO_FFF_F4=GWO_FFF(:,4);
GWO_FFF_F5=GWO_FFF(:,5);
GWO_FFF_F6=GWO_FFF(:,6);
GWO_FFF_F7=GWO_FFF(:,7);
GWO_FFF_F8=GWO_FFF(:,8);

%% 3 HHO data
load('.\HHO_mean_F.mat')
HHO_FFF_F1=HHO_FFF(:,1);
HHO_FFF_F2=HHO_FFF(:,2);
HHO_FFF_F3=HHO_FFF(:,3);
HHO_FFF_F4=HHO_FFF(:,4);
HHO_FFF_F5=HHO_FFF(:,5);
HHO_FFF_F6=HHO_FFF(:,6);
HHO_FFF_F7=HHO_FFF(:,7);
HHO_FFF_F8=HHO_FFF(:,8);

%% 4 MVO data
load('.\MVO_mean_F.mat')
MVO_FFF_F1=MVO_FFF(:,1);
MVO_FFF_F2=MVO_FFF(:,2);
MVO_FFF_F3=MVO_FFF(:,3);
MVO_FFF_F4=MVO_FFF(:,4);
MVO_FFF_F5=MVO_FFF(:,5);
MVO_FFF_F6=MVO_FFF(:,6);
MVO_FFF_F7=MVO_FFF(:,7);
MVO_FFF_F8=MVO_FFF(:,8);

%% 5 TSA data
load('.\TSA_mean_F.mat')
TSA_FFF_F1=TSA_FFF(:,1);
TSA_FFF_F2=TSA_FFF(:,2);
TSA_FFF_F3=TSA_FFF(:,3);
TSA_FFF_F4=TSA_FFF(:,4);
TSA_FFF_F5=TSA_FFF(:,5);
TSA_FFF_F6=TSA_FFF(:,6);
TSA_FFF_F7=TSA_FFF(:,7);
TSA_FFF_F8=TSA_FFF(:,8);

%% 6 ASO data
load('.\ASO_mean_F.mat')
ASO_FFF_F1=ASO_FFF(:,1);
ASO_FFF_F2=ASO_FFF(:,2);
ASO_FFF_F3=ASO_FFF(:,3);
ASO_FFF_F4=ASO_FFF(:,4);
ASO_FFF_F5=ASO_FFF(:,5);
ASO_FFF_F6=ASO_FFF(:,6);
ASO_FFF_F7=ASO_FFF(:,7);
ASO_FFF_F8=ASO_FFF(:,8);

%% 7 WOA data
load('.\WOA_mean_F.mat')
WOA_FFF_F1=WOA_FFF(:,1);
WOA_FFF_F2=WOA_FFF(:,2);
WOA_FFF_F3=WOA_FFF(:,3);
WOA_FFF_F4=WOA_FFF(:,4);
WOA_FFF_F5=WOA_FFF(:,5);
WOA_FFF_F6=WOA_FFF(:,6);
WOA_FFF_F7=WOA_FFF(:,7);
WOA_FFF_F8=WOA_FFF(:,8);

%% 8 MSHHOTSA data
load('.\MSHHOTSA_mean_F.mat')
MSHHOTSA_FFF_F1=MSHHOTSA_FFF(:,1);
MSHHOTSA_FFF_F2=MSHHOTSA_FFF(:,2);
MSHHOTSA_FFF_F3=MSHHOTSA_FFF(:,3);
MSHHOTSA_FFF_F4=MSHHOTSA_FFF(:,4);
MSHHOTSA_FFF_F5=MSHHOTSA_FFF(:,5);
MSHHOTSA_FFF_F6=MSHHOTSA_FFF(:,6);
MSHHOTSA_FFF_F7=MSHHOTSA_FFF(:,7);
MSHHOTSA_FFF_F8=MSHHOTSA_FFF(:,8);

%% F1
figure(1)
yyy=10:20:1000;
plot(yyy,log(BOA_FFF_F1(10:20:end)),'b-o','markersize',9,'LineWidth',1.0);
hold on
plot(yyy,log(GWO_FFF_F1(10:20:end)),'g-s','markersize',9,'LineWidth',1.0);
plot(yyy,log(HHO_FFF_F1(10:20:end)),'c-^','markersize',9,'LineWidth',1.0);
plot(yyy,log(MVO_FFF_F1(10:20:end)),'m-.','markersize',9,'LineWidth',1.0);
plot(yyy,log(TSA_FFF_F1(10:20:end)),'k-d','markersize',9,'LineWidth',1.0);
plot(yyy,log(ASO_FFF_F1(10:20:end)),'->','markersize',9,'LineWidth',1.0);
plot(yyy,log(WOA_FFF_F1(10:20:end)),'-*','markersize',9,'LineWidth',1.0);
plot(yyy,log(MSHHOTSA_FFF_F1(10:20:end)),'r-p','markersize',9,'LineWidth',1.0);
hold off
x1=xlabel({'X-Iterations'});
y1=ylabel('Y-log(fitness)');
lgd1=legend('BOA','GWO','HHO','MVO','TSA','ASO','WOA','MSHHOTSA','orientation','vertical','location','southwest');
set(lgd1,'FontName','Times New Roman','FontSize',10,'NumColumns',1); 
set(x1,'FontName','Times New Roman','FontSize',10); 
set(y1,'FontName','Times New Roman','FontSize',10); 
box on
set(gca,'looseInset',[0 0 0 0])

%% F2
figure(2)
yyy=10:20:1000;
plot(yyy,log(BOA_FFF_F2(10:20:end)),'b-o','markersize',9,'LineWidth',1.0);
hold on
plot(yyy,log(GWO_FFF_F2(10:20:end)),'g-s','markersize',9,'LineWidth',1.0);
plot(yyy,log(HHO_FFF_F2(10:20:end)),'c-^','markersize',9,'LineWidth',1.0);
plot(yyy,log(MVO_FFF_F2(10:20:end)),'m-.','markersize',9,'LineWidth',1.0);
plot(yyy,log(TSA_FFF_F2(10:20:end)),'k-d','markersize',9,'LineWidth',1.0);
plot(yyy,log(ASO_FFF_F2(10:20:end)),'->','markersize',9,'LineWidth',1.0);
plot(yyy,log(WOA_FFF_F2(10:20:end)),'-*','markersize',9,'LineWidth',1.0);
plot(yyy,log(MSHHOTSA_FFF_F2(10:20:end)),'r-p','markersize',9,'LineWidth',1.0);
hold off
x2=xlabel({'X-Iterations'});
y2=ylabel('Y-log(fitness)');
lgd2=legend('BOA','GWO','HHO','MVO','TSA','ASO','WOA','MSHHOTSA','orientation','vertical','location','northeast');
set(lgd2,'FontName','Times New Roman','FontSize',10,'NumColumns',1); 
set(x2,'FontName','Times New Roman','FontSize',10); 
set(y2,'FontName','Times New Roman','FontSize',10); 
box on
set(gca,'looseInset',[0 0 0 0])

%% F3
figure(3)
yyy=10:20:1000;
plot(yyy,log(BOA_FFF_F3(10:20:end)),'b-o','markersize',9,'LineWidth',1.0);
hold on
plot(yyy,log(GWO_FFF_F3(10:20:end)),'g-s','markersize',9,'LineWidth',1.0);
plot(yyy,log(HHO_FFF_F3(10:20:end)),'c-^','markersize',9,'LineWidth',1.0);
plot(yyy,log(MVO_FFF_F3(10:20:end)),'m-.','markersize',9,'LineWidth',1.0);
plot(yyy,log(TSA_FFF_F3(10:20:end)),'k-d','markersize',9,'LineWidth',1.0);
plot(yyy,log(ASO_FFF_F3(10:20:end)),'->','markersize',9,'LineWidth',1.0);
plot(yyy,log(WOA_FFF_F3(10:20:end)),'-*','markersize',9,'LineWidth',1.0);
plot(yyy,log(MSHHOTSA_FFF_F3(10:20:end)),'r-p','markersize',9,'LineWidth',1.0);
hold off
x3=xlabel({'X-Iterations'});
y3=ylabel('Y-log(fitness)');
lgd3=legend('BOA','GWO','HHO','MVO','TSA','ASO','WOA','MSHHOTSA','orientation','vertical','location','northeast');
set(lgd3,'FontName','Times New Roman','FontSize',10,'NumColumns',1); 
set(x3,'FontName','Times New Roman','FontSize',10); 
set(y3,'FontName','Times New Roman','FontSize',10); 
box on
set(gca,'looseInset',[0 0 0 0])

%% F4
figure(4)
yyy=10:20:1000;
plot(yyy,log(BOA_FFF_F4(10:20:end)),'b-o','markersize',9,'LineWidth',1.0);
hold on
plot(yyy,log(GWO_FFF_F4(10:20:end)),'g-s','markersize',9,'LineWidth',1.0);
plot(yyy,log(HHO_FFF_F4(10:20:end)),'c-^','markersize',9,'LineWidth',1.0);
plot(yyy,log(MVO_FFF_F4(10:20:end)),'m-.','markersize',9,'LineWidth',1.0);
plot(yyy,log(TSA_FFF_F4(10:20:end)),'k-d','markersize',9,'LineWidth',1.0);
plot(yyy,log(ASO_FFF_F4(10:20:end)),'->','markersize',9,'LineWidth',1.0);
plot(yyy,log(WOA_FFF_F4(10:20:end)),'-*','markersize',9,'LineWidth',1.0);
plot(yyy,log(MSHHOTSA_FFF_F4(10:20:end)),'r-p','markersize',9,'LineWidth',1.0);
hold off
x4=xlabel({'X-Iterations'});
y4=ylabel('Y-log(fitness)');
lgd4=legend('BOA','GWO','HHO','MVO','TSA','ASO','WOA','MSHHOTSA','orientation','vertical','location','northeast');
set(lgd4,'FontName','Times New Roman','FontSize',10,'NumColumns',1); 
set(x4,'FontName','Times New Roman','FontSize',10); 
set(y4,'FontName','Times New Roman','FontSize',10); 
box on
set(gca,'looseInset',[0 0 0 0])

%% F5
figure(5)
yyy=10:20:1000;
plot(yyy,log(BOA_FFF_F5(10:20:end)),'b-o','markersize',9,'LineWidth',1.0);
hold on
plot(yyy,log(GWO_FFF_F5(10:20:end)),'g-s','markersize',9,'LineWidth',1.0);
plot(yyy,log(HHO_FFF_F5(10:20:end)),'c-^','markersize',9,'LineWidth',1.0);
plot(yyy,log(MVO_FFF_F5(10:20:end)),'m-.','markersize',9,'LineWidth',1.0);
plot(yyy,log(TSA_FFF_F5(10:20:end)),'k-d','markersize',9,'LineWidth',1.0);
plot(yyy,log(ASO_FFF_F5(10:20:end)),'->','markersize',9,'LineWidth',1.0);
plot(yyy,log(WOA_FFF_F5(10:20:end)),'-*','markersize',9,'LineWidth',1.0);
plot(yyy,log(MSHHOTSA_FFF_F5(10:20:end)),'r-p','markersize',9,'LineWidth',1.0);
hold off
x5=xlabel({'X-Iterations'});
y5=ylabel('Y-log(fitness)');
lgd5=legend('BOA','GWO','HHO','MVO','TSA','ASO','WOA','MSHHOTSA','orientation','vertical','location','northeast');
set(lgd5,'FontName','Times New Roman','FontSize',10,'NumColumns',1); 
set(x5,'FontName','Times New Roman','FontSize',10); 
set(y5,'FontName','Times New Roman','FontSize',10); 
box on
set(gca,'looseInset',[0 0 0 0])

%% F6
figure(6)
yyy=10:20:1000;
plot(yyy,log(BOA_FFF_F6(10:20:end)),'b-o','markersize',9,'LineWidth',1.0);
hold on
plot(yyy,log(GWO_FFF_F6(10:20:end)),'g-s','markersize',9,'LineWidth',1.0);
plot(yyy,log(HHO_FFF_F6(10:20:end)),'c-^','markersize',9,'LineWidth',1.0);
plot(yyy,log(MVO_FFF_F6(10:20:end)),'m-.','markersize',9,'LineWidth',1.0);
plot(yyy,log(TSA_FFF_F6(10:20:end)),'k-d','markersize',9,'LineWidth',1.0);
plot(yyy,log(ASO_FFF_F6(10:20:end)),'->','markersize',9,'LineWidth',1.0);
plot(yyy,log(WOA_FFF_F6(10:20:end)),'-*','markersize',9,'LineWidth',1.0);
plot(yyy,log(MSHHOTSA_FFF_F6(10:20:end)),'r-p','markersize',9,'LineWidth',1.0);
hold off
x6=xlabel({'X-Iterations'});
y6=ylabel('Y-log(fitness)');
lgd6=legend('BOA','GWO','HHO','MVO','TSA','ASO','WOA','MSHHOTSA','orientation','vertical','location','northeast');
set(lgd6,'FontName','Times New Roman','FontSize',10,'NumColumns',1); 
set(x6,'FontName','Times New Roman','FontSize',10); 
set(y6,'FontName','Times New Roman','FontSize',10); 
box on
set(gca,'looseInset',[0 0 0 0])

%% F7
figure(7)
yyy=10:20:1000;
plot(yyy,log(BOA_FFF_F7(10:20:end)),'b-o','markersize',9,'LineWidth',1.0);
hold on
plot(yyy,log(GWO_FFF_F7(10:20:end)),'g-s','markersize',9,'LineWidth',1.0);
plot(yyy,log(HHO_FFF_F7(10:20:end)),'c-^','markersize',9,'LineWidth',1.0);
plot(yyy,log(MVO_FFF_F7(10:20:end)),'m-.','markersize',9,'LineWidth',1.0);
plot(yyy,log(TSA_FFF_F7(10:20:end)),'k-d','markersize',9,'LineWidth',1.0);
plot(yyy,log(ASO_FFF_F7(10:20:end)),'->','markersize',9,'LineWidth',1.0);
plot(yyy,log(WOA_FFF_F7(10:20:end)),'-*','markersize',9,'LineWidth',1.0);
plot(yyy,log(MSHHOTSA_FFF_F7(10:20:end)),'r-p','markersize',9,'LineWidth',1.0);
hold off
x7=xlabel({'X-Iterations'});
y7=ylabel('Y-log(fitness)');
lgd7=legend('BOA','GWO','HHO','MVO','TSA','ASO','WOA','MSHHOTSA','orientation','vertical','location','northeast');
% t1=title('(\ita\rm)  \itf\rm_1  Function(Sphere)','position',[500,-1025]);
set(lgd7,'FontName','Times New Roman','FontSize',10,'NumColumns',1); 
set(x7,'FontName','Times New Roman','FontSize',10); 
set(y7,'FontName','Times New Roman','FontSize',10); 
box on
set(gca,'looseInset',[0 0 0 0])

%% F8
figure(8)
yyy=10:20:1000;
plot(yyy,log(BOA_FFF_F8(10:20:end)),'b-o','markersize',9,'LineWidth',1.0);
hold on
plot(yyy,log(GWO_FFF_F8(10:20:end)),'g-s','markersize',9,'LineWidth',1.0);
plot(yyy,log(HHO_FFF_F8(10:20:end)),'c-^','markersize',9,'LineWidth',1.0);
plot(yyy,log(MVO_FFF_F8(10:20:end)),'m-.','markersize',9,'LineWidth',1.0);
plot(yyy,log(TSA_FFF_F8(10:20:end)),'k-d','markersize',9,'LineWidth',1.0);
plot(yyy,log(ASO_FFF_F8(10:20:end)),'->','markersize',9,'LineWidth',1.0);
plot(yyy,log(WOA_FFF_F8(10:20:end)),'-*','markersize',9,'LineWidth',1.0);
plot(yyy,log(MSHHOTSA_FFF_F8(10:20:end)),'r-p','markersize',9,'LineWidth',1.0);
hold off
x8=xlabel({'X-Iterations'});
y8=ylabel('Y-log(fitness)');
lgd8=legend('BOA','GWO','HHO','MVO','TSA','ASO','WOA','MSHHOTSA','orientation','vertical','location','northeast');
set(lgd8,'FontName','Times New Roman','FontSize',10,'NumColumns',1); 
set(x8,'FontName','Times New Roman','FontSize',10); 
set(y8,'FontName','Times New Roman','FontSize',10); 
box on
set(gca,'looseInset',[0 0 0 0])
