# Supplementary material for: MSHHOTSA: A variant of tunicate swarm algorithm combining multi-strategy mechanism and hybrid Harris optimization
Source: PLoS One. 2023 Aug 11;18(8):e0290117. doi: 10.1371/journal.pone.0290117 (PMC10420394; doi:10.1371/journal.pone.0290117)
Supplement: S1 Data — (ZIP) [file pone.0290117.s001.zip › Data/Table 4 - Table 10 and Fig.10.xlsx]

## Sheet: Table 4 8 functions results
Func.	Index	BOA	GWO	MVO	HHO	TSA	ASO	WOA	MSHHOTSA
F1	Mean	1.9e-14	4.33e-64	149000	2.63e-189	2.83e-46	1790	1.28e-165	2.02e-203
	Std	7.69e-16	1.29e-63	41600	0	6.57e-46	2180	0	0
F2	Mean	1.8e-14	1.05e-67	5020000	2.3e-189	1.14e-48	7500	7.23e-168	1.47e-205
	Std	1.07e-15	1.71e-67	1630000	0	2.66e-48	4510	0	0
F3	Mean	-32.3	-140	-145	-155	-80.6	-119	-155	-155
	Std	6.69	6.38	3.49	0	10.4	3.33	0	0
F4	Mean	1.44e-14	9.34e-73	0.000446	8.89e-196	2.1e-54	4.65e-21	3.38e-175	1.97e-218
	Std	1.3e-15	3.89e-72	0.000115	0	8.81e-54	6.64e-21	0	0
F5	Mean	10.6	5.08	11.2	0	11.8	9.82	1.47	0
	Std	0.54	1.72	0.719	0	0.698	0.668	2.95	0
F6	Mean	1.24e-14	6.06e-06	3.15	1.31e-06	24.9	5.79e-11	9.11e-111	3.58e-112
	Std	2.16e-14	1.26e-05	1.71	6.9e-06	5.81	5.5e-11	3.92e-110	1.24e-111
F7	Mean	7.53	1.39	1	0.9	3.6	1	1	0.9
	Std	0.664	1.01	0.000454	4.52e-16	0.786	5.83e-17	0.136	4.52e-16
F8	Mean	81	22.4	171	1	102	13.5	50.7	34
	Std	7.78	4.29	30.9	0.000131	23.6	7.42	18.5	16.5

## Sheet: Table 5 CEC2019 results
Function	Index	BOA	GWO	MVO	HHO	TSA	ASO	WOA	MSHHOTSA
cec01	Mean	1	15.8	45.9	1	106	176	3990	1
	Rank	3	5	8	2	4	6	7	1
	Std	0	25.9	89.6	0	187	177	5620	2.48e-14
cec02	Mean	5	5.47	5.68	4.97	7.64	3.11	10.6	5
	Rank	4	5	6	2	7	1	8	3
	Std	0.00291	0.948	0.9	0.0804	1.86	0.326	7.54	0
cec03	Mean	6.34	12.3	12.4	4.49	12.7	12.6	11.9	4.32
	Rank	3	5	6	2	8	7	4	1
	Std	1.03	0.809	0.596	1.98	0.000761	0.365	0.995	2.24
cec04	Mean	72.4	13.9	18.1	46.5	48	20.1	54.2	29.4
	Rank	8	1	2	5	6	3	7	4
	Std	10.9	5.5	7.23	13.7	14.9	9.23	17.2	18.9
cec05	Mean	102	1.69	1.31	1.95	25.2	1	1.97	1.36
	Rank	2	5	3	6	8	1	7	4
	Std	31.3	0.567	0.126	0.262	20.4	0.0041	0.37	2.8
cec06	Mean	7.74	2.5	3.33	7.39	7.57	1.55	8.74	5.28
	Rank	7	2	3	5	6	1	8	4
	Std	0.773	1.02	1.73	1.76	1.99	0.905	1.72	1.55
cec07	Mean	1760	642	685	1170	1170	891	1250	892
	Rank	8	1	2	6	5	3	7	4
	Std	137	413	236	237	311	251	370	280
cec08	Mean	4.64	3.48	3.64	4.6	4.49	3.9	4.52	4.04
	Rank	8	1	2	7	5	3	6	4
	Std	0.221	0.478	0.589	0.284	0.414	0.563	0.354	0.308
cec09	Mean	3.88	1.16	1.21	1.38	1.77	1.12	1.4	1.02
	Rank	8	3	4	5	7	2	6	1
	Std	0.713	0.0706	0.06	0.156	0.849	0.0714	0.253	0.15
cec10	Mean	21.3	21	21	21.1	21.4	21	21.1	21
	Rank	7	4	3	6	8	2	5	1
	Std	0.564	1.96	0.0405	0.0643	0.0901	0.00143	0.107	0.172
Total	Rank	5.9	3.3	4	4.7	6.5	3	5.8	2.8

## Sheet: Table 6 Wilcoxon’s result
MSHHOTSA VS.	BOA	GWO	MVO	HHO	TSA	ASO	WOA
F1	6.50209e-218	9.46727e-100	7.51E-314	9.19688e-46	3.64369e-178	8.42007e-300	1.39076e-56
F2	4.41714e-231	9.67624e-91	1.22E-314	2.87503e-43	1.16453e-171	5.96527e-303	4.31567e-50
F3	N/A	N/A	N/A	2.72445e-17	N/A	N/A	9.73194e-17
F4	1.41955e-266	8.08102e-98	2.87E-316	3.62408e-49	5.57216e-183	2.02352e-287	2.12806e-53
F5	N/A	1.71695e-306	N/A	0.0175449	N/A	1.45E-317	8.09858e-264
F6	4.56517e-253	2.41028e-263	6.58E-321	6.03044e-256	1.30E-322	3.48647e-284	7.18895e-39
F7	0	1.78745e-303	3.96872e-308	0.00703615	2.13E-312	1.16545e-246	1.8185e-219
F8	1.42541e-280	2.44758e-07	6.56E-315	2.98673e-303	1.21966e-294	1.76129e-23	2.46152e-186
cec01	6.44942e-204	5.85083e-210	3.344e-245	1.27667e-79	1.40261e-212	9.55114e-232	2.15356e-295
cec02	4.61653e-160	5.58193e-292	5.57099e-300	1.84159e-136	3.61502e-292	2.89824e-142	1.00769e-300
cec03	1.79422e-297	0	0	9.87924e-85	N/A	N/A	N/A
cec04	N/A	7.81792e-95	5.50898e-21	1.74758e-294	2.69658e-258	1.74547e-148	2.88992e-294
cec05	N/A	1.65552e-128	1.82545e-116	7.04302e-21	8.23851e-297	5.0864e-176	1.86019e-199
cec06	N/A	1.62381e-200	4.39624e-08	N/A	N/A	3.58088e-164	N/A
cec07	N/A	0.000485181	3.29397e-15	1.84527e-283	1.60916e-249	1.80197e-85	2.92171e-270
cec08	N/A	2.4373e-104	7.02235e-42	0	2.39E-321	3.80783e-87	1.31E-320
cec09	6.90E-323	4.97888e-14	0.0578246	2.09387e-10	4.64727e-71	1.33094e-37	0.000471714
cec10	2.33196e-210	4.45109e-05	4.82101e-207	2.09834e-38	1.30945e-268	1.99661e-52	9.42063e-40

## Sheet: Table 7 Tension spring problem
Algorithm	d	D	P	f(x)
BOA	0.076	0.858	5.675	0.037658
GWO	0.052	0.36	11.101	0.012669
MVO	0.05	0.316	14.165	0.012786
HHO	0.052	0.367	10.689	0.01267
TSA	0.052	0.366	10.79	0.01268
MSHHOTSA	0.052	0.354	11.476	0.012666

## Sheet: Table 8 Pressure vessel problem
Algorithm	Ts	Th	R	L	f(x)
BOA	1.13	1.59	57.07	57.07	13167.6
GWO	0.82	0.4	42.28	174.47	5956.1
MVO	0.85	0.42	43.99	155.49	6057.88
HHO	0.83	0.41	42.28	174.42	6049.46
TSA	0.78	0.39	40.35	200	5913.98
MSHHOTSA	0.78	0.39	40.32	200	5889.78

## Sheet: Table 9 Gear train problem 
Algorithm	Ta	Tb	Td	Tf	f(x)
BOA	51.9365	24.4399	12	39.1382	4.43e-13
GWO	55.1753	13.3309	35.8167	59.9787	3.53e-18
MVO	55.6405	24.0358	15.7152	47.0526	1.07e-15
HHO	53.3478	17.2429	16.6616	37.3257	0
TSA	54.075	18.1623	20.5854	47.9214	5.82e-16
MSHHOTSA	35.5638	21.2577	13.7114	56.8048	0

## Sheet: Table 10 Speed reducer problem
Algorithm	b	m	p	l1	l2	d1	d2	f(x)
BOA	3.542	0.7099	17.0952	7.7471	7.8751	3.8716	5.2801	18700000000
GWO	3.5027	0.7	17	7.3695	7.779	3.3509	5.2868	2997.84
MVO	3.5008	0.7	17	7.4931	7.972	3.3715	5.2874	3008.07
HHO	3.5008	0.7	17	7.3307	7.7936	3.3671	5.2867	3001.12
TSA	3.5194	0.7	17	7.5551	7.8778	3.3844	5.2903	3019.05
MSHHOTSA	3.5	0.7	17	7.3	7.7153	3.3502	5.2867	2994.47

## Sheet: Fig.10 Average running time
	MSHHOTSA	BOA	GWO	MVO	HHO	TSA	ASO	WOA
cec01	0.193465	0.300783	0.195752	0.214112	0.378627	0.158154	2.36157	0.174393
cec02	0.140013	0.176122	0.158966	0.165162	0.247029	0.122582	2.23641	0.0822448
cec03	0.139765	0.170429	0.159978	0.155505	0.237246	0.123673	2.23772	0.0793078
cec04	0.137511	0.209329	0.150187	0.14821	0.296501	0.113446	2.19144	0.105631
cec05	0.134516	0.216368	0.155795	0.148497	0.416283	0.115046	2.39802	0.108784
cec06	1.75729	2.67824	1.39953	1.37068	4.34485	1.4025	3.88365	1.4207
cec07	0.146274	0.235118	0.165183	0.165167	0.97995	0.152821	2.21553	0.124488
cec08	0.134466	0.216533	0.156074	0.149266	0.913978	0.140306	2.19296	0.11158
cec09	0.1153	0.183002	0.138582	0.138763	0.873203	0.110522	2.19243	0.0953537
cec10	0.134636	0.215506	0.154771	0.153872	0.983455	0.155532	2.30963	0.115966
Total	3.03324	4.60143	2.83481	2.80923	9.67112	2.59459	24.2194	2.41844
	MSHHOTSA	BOA	GWO	MVO	HHO	TSA	ASO	WOA
F1	0.128229	0.129157	0.186997	0.189714	0.13962	0.756997	1.52841	0.0698237
F2	0.754404	0.828362	0.515392	0.530734	0.785714	1.08643	1.67187	0.405418
F3	0.208212	0.207606	0.18057	0.308188	0.182446	0.749491	3.32193	0.0632729
F4	0.202397	0.648678	0.218187	0.559817	0.373425	0.840793	1.55235	0.132893
F5	0.701198	0.666699	0.429129	0.458609	0.767578	1.03022	1.66413	0.30005
F6	0.140731	0.154333	0.181274	0.221411	0.137197	0.773835	1.3277	0.0664528
F7	0.253127	0.176779	0.191331	0.216208	0.210903	0.784799	1.49491	0.0748969
F8	0.300125	0.202453	0.202307	0.238007	0.252572	0.780323	1.34353	0.0926159
Total	2.68842	3.01407	2.10519	2.72269	2.84945	6.80289	13.9048	1.20542
